# Supplementary material for: Diabetes related phenotypes and their influence on outcomes of patients with corona virus disease 2019 (COVID-19)
Source: Diabetol Metab Syndr. 2023 Oct 16;15:203. doi: 10.1186/s13098-023-01168-w (PMC10577940; doi:10.1186/s13098-023-01168-w)
Supplement: Supplementary file 1 — Additional file 1: Table S1. Data at admission, laboratory data and treatment. Table S2. Frquency of hospital permanence. Table S3. Clinical data of COVID-19 patients with diabetes on hospital admission. Table S4. Laboratory data of COVID-19 patients with diabetes on-admission. Table S5. Treatment data during hospitalization of COVID-19 patients with diabetes. Table S6. Clinical data of COVID-19 patients withou diabetes on hospital admission. Table S7. Laboratory data of COVID-19 patients without diabetes on-admission. Table S8. Treatment data during hospitalization of COVID-19 patient withou diabetes. Table S9. Clinical data of COVID-19 patients on hospital admission that went to death. Table S10. Laboratory data of COVID-19 patients that went to death on-admission. Table S11. Treatment data during hospitalization of COVID-19 patients that went to death. Table S12. Frequency of according to age. Table S13. Frequency of death according to body mass index. Table S14. Frquency of death according to glucose levels. Table S15. Multivariate correlations among standard variables obtained at patient admission. Table S16. First two principal components from the inflammation related variables obtained at patient. Table S17. Multivariate correlations among inflammation related variables obtained at patient admission. Table S18. Multivariate correlations among coagulation related variables obtained at patient admission. Table S19. Multivariate correlations among variables related to renal function obtained at patient. Figure S1. Receiver Operator Characteristic (ROC) curves on the outcome death/release of the laboratory data obtained at patient at admission Adm PC 1 (A) and Adm PC2 (B). [file 13098_2023_1168_MOESM1_ESM.xlsx]

## Sheet: Suppl 1 -Total cohort
Table S1- Data at admission, laboratory data and treatment
Variables	median	IQR	Frequency	Positive/Total
Characteristics of cohort			%
Age (years)	61.20	48.2-71.4
duration of symptoms (days)	9.00	6-12
Body mass index (kg/m2)	26.30	23.43-31.14
Temperature oC	36.10	36-37
heart rate	88.00	78-100
respiratory rate	24.00	20-28
systolic blood pressure , mmHg	122.00	110-140
Diastolic blood pressure , mmHg	75.00	66-83
oxygen saturação , %	94.00	91-96
Simplified Acute Physiology Score 3	65.00	53-77
White ethnicity			64.96	2080/3202
Low Education level			68.42	947/1384
Male sex			55.37	1842/3327
Cardiovascular disease , %			20.57	683/3320
Hypertension , %			57.37	1907/3324
Chronic pulmonary disease , %			9.80	326/3326
Renal failure or dialysis , %			11.67	388/3326
Gastrointestinal or liver disease , %			4.42	147/3325
Stroke , %			7.13	237/3326
NeuroLogical_disease , %			8.90	230/2584
Obesity , %			24.68	821/3327
Diabetes , %			36.63	1218/3325
Cancer , %			13.91	423/3041
Current smoker , %			6.42	213/3320
Former smoker , %			21.14	700/3312
RAASi drug , %			42.17	1005/2383
corticosteroid therapy , %			8.66	203/2345
Symptoms at admission
Fever , %			56.56	1806/3193
Dyspnea , %			76.98	2474/3214
Cough , %			70.17	2242/3195
Runny nose , %			12.41	341/2747
Odionophagy , %			7.07	219/3096
Myalgia , %			31.39	985/3138
Tiredness , %			29.64	847/2858
Taste loss , %			14.65	456/3112
Smell_loss , %			14.42	450/3120
Headache , %			19.77	615/3110
Stroke or mental confusion , %			8.79	240/2730
Gastrointestinal symptoms , %			22.87	718/3140
Laboratory Data
Glucose levels mg/dL	147.00	112-220
leucocytes count	8.64	6.1-12.34
hemoglobin g/dL	12.10	10.5-13.6
Platelet, 10 9/L	224.00	164-299
Albumin, g/dL	3.00	2.7-3.4
CRP, mg/L	118.95	58.18-218.23
lactate dehydrogenase, UI/L	405.00	295.25-551
aspartate aminotransferase, U/L	39.00	26-61.75
alanine aminotransferase, U/L	32.00	21-54
D-dimer ng/mL	1503.00	801-4389.5
prothrombin time, seconds	12.90	12-14
partial thromboplastin time, seconds	29.90	27.1-33.35
fibrinogen,mg/dL	538.00	410-664
creatine phosphokinase, U/L	118.00	53-361
lactate, mmol/L	13.00	10-18
ureia,mg/dL	45.00	28-78
Creatinine, mg/dL	1.00	0.74-1.69
sodium, mEq/L	139.00	137-142
potassium, mEq/L	4.20	3.8-4.7
ionic calcium, mg/dL	4.68	4.475-4.87
magnesium,mg/dL	2.07	1.85-2.31
troponin, ng/mL	0.02	0.009-0.056
B-type natriuretic peptide, pg/mL	768.50	207.25-3610.75
vasoactive drug duration (days)	6.00	3-11
Treatment
Endotracheal intubation duration (days)	10.00	6-16
Dialysis duration (days)	7.00	2-15
Anticoagulant drug durant (days)	10.41	5.1-18.70
Anti-platelet drug duration (days)	6.98	2.68-13.25
Glucocorticoid duration(days)	6.93	3.05-14.03
Antiviral drug duration (days)	1.79	0.50-3.67
Immunossupressor drug duration(days)	5.87	2.54-13.55
Antibiotic drug duration (days)	5.28	2.49-12.76
Antifungal drug duration (days)	4.01	1.00-9.16
RAASi drug duration (days)	5.04	1.96-9.96
Hospital stay (days)	11.00	6-20
ICU admission , %			63.87	2125/3327
Vasoactive drugs , %			53.44	1601/2996
Oxygen_therapy , %			90.93	2986/3284
Endotracheal intubation , %			53.83	1637/3041
Tracheostomy , %			12.50	204/1632
Dialysis , %			21.28	708/3327
Blood_transfusion , %			19.66	654/3327
Anticoagulation drugs , %			96.63	3215/3327
Anti-platelet drugs , %			19.06	634/3326
glicocorticoid drugs , %			61.37	2041/3326
antiviral drugs , %			34.43	1145/3326
Imunossupressor drugs , %			3.49	116/3326
Antibiotic drugs , %			91.79	3053/3326
Antifungal drugs , %			8.09	269/3326
RAASi , %			26.93	896/3327
Death , %			33.87	1127/3327
RAASi= inhibitors of renin-angotensin-aldosterone system

## Sheet: Suppl 2- permanence
Table S2- Frquency of hospital permanence
Days	Diabetes Group (%)	Non-Diabetes Group (%)
1	1.46	4.47
2	3.55	4.33
3	2.92	4.62
4	3.76	4.62
5	5.22	4.33
6	4.59	6.38
7	6.68	6.66
8	5.43	5.14
9	5.64	4.33
10	3.97	4.62
11	5.01	4.33
12	4.59	3.52
13	4.18	3.19
14	3.34	2.90
15	2.51	3.43
16	3.34	2.28
17	2.51	2.09
18	1.67	2.33
19	3.34	2.00
20	1.04	2.48
21	2.51	1.81
22	0.42	1.57
23	2.30	1.38
24	1.25	1.52
25	1.88	1.19
26	0.84	1.00
27	1.67	0.90
28	0.63	0.95
29	0.84	1.09
30	0.84	1.09
31-40	4.80	4.38
41-50	3.13	2.28
>50	1.88	2.76

## Sheet: Suppl 3-5-DM Group Outcomes 
Table S3-Clinical data of COVID-19 patients with diabetes on hospital admission
Data at Admission	Death		Survival		Death		Survival		OR	CI	P	Critical P
	Median	IQR	Median	IQR	%	Positive/	%	Positive/			value	value
Variables (N=37)						Total		Total
Simplified Acute Physiology Score III	74	63.00-84.75	60	49.00-71.00							<0.0001	0.00135
age (years)	69.5	61.60-76.60	62.1	51.90-70.40							<0.0001	0.00139
taste loss ,%					6.01	28/466	18.55	128/690	0.2807	0.1830 - 0.4305	<0.0001	0.00143
headache ,%					9.03	42/465	22.50	155/689	0.3421	0.2377 - 0.4923	<0.0001	0.00157
systolic blood pressure, mmHg	120	104.0-140.0	130	113.0-143.0							<0.0001	0.00152
diastolic blood pressure, mmHg	71	61.00-81.00	78	69.00-85.00							<0.0001	0.00156
Obesity					21.29	102/479	34.10	252/739	0.5229	0.4005 - 0.6825	<0.0001	0.00161
RAAS inhibitor drug ,%					45.03	172/382	60.89	341/560	0.5260	0.4041-0.6846	<0.0001	0.00167
smell loss ,%					7.51	35/466	15.77	109/691	0.4336	0.2904 - 0.6473	<0.0001	0.00172
muscle aches ,%					21.72	101/465	33.19	231/696	0.5585	0.4259 - 0.7325	<0.0001	0.00179
tiredness ,%					25.88	118/456	38.04	237/623	0.5686	0.4363 - 0.7410	<0.0001	0.00185
renal failure or dialysis ,%					20.88	100/479	11.91	88/739	1952	1.427 -2.670	<0.0001	0.00192
body mass index, kg/m2	25.77	24.21-30.11	28.14	24.44-33.11							<0.0001	0.00200
fever ,%					46.25	216/467	56.98	404/709	0.6497	0.5136 - 0.8218	0.0003	0.00208
heart rate, beats/mm	90	76.00-102.0	86	77.00-96.25							0.0006	0.00217
gastrointestinal complaint ,%					17.34	81/467	25.89	181/699	0.6005	0.4479 - 0.8053	0.0006	0.00227
runny nose ,%					7.96	36/452	14.80	86/581	0.4981	0.3304 - 0.7509	0.0007	0.00238
odionophagy ,%					4.29	20/466	9.01	62/688	0.4528	0.2696 - 0.7605	0.0022	0.00250
cough ,%					66.24	308/465	74.37	534/718	0.6760	0.5238 - 0.8723	0.0031	0.00263
respiratory rate, breaths/mn	24	20.00-28.00	23	20.00-27.00							0.0062	0.00278
male sex ,%					58.25	279/479	50.47	373/739	1.369	1.085 -1.726	0.0079	0.00294
hypertension ,%					85.59	410/479	80.19	591/737	1468	1.074 -2.007	0.0158	0.00313
stroke ,%					13.36	64/479	8.93	66/739	1573	1.092 - 2.265	0.0173	0.00333
smoker current ,%					7.93	38/479	4.74	35/738	1731	1.077 - 2.782	0.0259	0.00357
smoker previous ,%					22.01	105/477	27.11	199/734	0.7588	0.5787 - 0.9950	0.0492	0.00385
temperature 0C	36	36.00-36.90	36.2	36.00-37.00							0.0601	0.00417
oxigen saturation, %	94	90.00-96.00	94	91.00-96.00							0.0898	0.00455
chronic lung disease/asthma ,%					11.69	56/479	8.93	66/739	1350	0.9265 -1.967	0.1192	0.00500
dyspnea ,%					79.79	375/470	75.98	544/716	1248	0.9404 - 1.656	0.1356	0.00556
cardiovascular disease ,%					30.46	145/476	27.00	199/737	1184	0.9186 -1.527	0.1916	0.00625
gastrointestinal or liver disease ,%					3.97	19/479	5.41	40/739	0.7218	0.4128 - 1.262	0.2765	0.00714
stroke or confusion ,%					10.70	49/458	8.79	50/569	1244	0.8213 - 1.883	0.3387	0.00833
low educational level ,%					76.39	233/305	171.00	63/297	1192	0.8059-1.764	0.4225	0.01000
white ethnicity ,%					64.90	307/473	66.48	474/713	0.9305	0,7288-1.188	0.5740	0.01250
neurological disease/dementia ,%					7.92	35/442	8.91	53/595	0.8794	0.5630 - 1.374	0.6524	0.01667
cancer ,%					10.92	52/476	10.24	69/674	1075	0.7348 - 1.574	0.7699	0.02500
symptoms duration (days)	9	6.000-12.00	8	6.000-12.00							0.8762	0.05000
Table S4- Laboratory data of COVID-19 patients with diabetes on-admission
Laboratory Data	Death		Survival		P	Critical P
(N=23)	Median	IQR	Median	IQR	value	value
urea, mg/dL	81	53.00-128.0	43	29.00-69.00	<0.0001	0.00217
C-reactive protein, mg/L	176.2	101.3-286.9	105.6	52.75-193.8	<0.0001	0.00227
creatinine, mg/dL	1.68	1.060-3.075	0.945	0.7200-1.418	<0.0001	0.00238
magnesium,mg/dL	2125	1.910-2.448	1.96	1.750-2.180	<0.0001	0.00250
lactate dehydrogenase , U/L	523	406.5-670.5	364	272.0-491.3	<0.0001	0.00263
leucocytes, 109/L	10.31	6.850-14.54	8.21	5.963-10.95	<0.0001	0.00278
Albumin, g/dL	2.8	2.500-3.200	3.1	2.800-3.400	<0.0001	0.00294
potassium, mEq/L	4.5	4.000-5.100	4.25	3.900-4.700	<0.0001	0.00312
lactate, mmol/L	15	12.00-20.00	13	10.00-17.00	<0.0001	0.00333
D-dimer ng/mL	2309.5	1187-7187	1296.5	699.0-3281	<0.0001	0.00357
Platelet, 10 9/L	208.5	150.0-279.8	234	177.5-316.0	<0.0001	0.00384
sodium, mEq/L	140	136.0-143.0	138	136.0-141.0	<0.0001	0.00417
ionic calcium, mg/dL	4.62	4.400-4.830	4715	4.530-4.920	<0.0001	0.00454
troponin, ng/mL	0.054	0.0210-0.1180	0.016	0.0090-0.04375	<0.0001	0.00500
B-type natriuretic peptide, pg/mL	2207.5	693.3-7469	555	175.0-2821	<0.0001	0.00556
creatine phosphokinase, U/L	279	99.25-781.3	93.5	49.25-240.5	<0.0001	0.00625
Glucose levels mg/dL	227	156.0-323.0	202.5	134.3-293.0	0.0003	0.00714
partial thromboplastin time, seconds	30.35	27.73-34.48	29.5	26.80-32.90	0.0004	0.00833
alanine aminotransferase, U/L	32	22.00-54.00	28	19.50-45.00	0.0012	0.00100
prothrombin time, seconds	13	12.20-14.38	12.8	12.00-13.80	0.0025	0.01250
aspartate aminotransferase , U/L	45	29.00-73.00	32	22.00-47.00	0.0041	0.01667
hemoglobin g/dL	11.9	10.10-13.35	12.1	10.70-13.40	0.031	0.02500
fibrinogen,mg/dL	534.5	420.0-664.0	565	461.0-684.0	0.2401	0.0500
Table S5- Treatment data during hospitalization of COVID-19 patients with diabetes
Treatment Data	Diabetes		Non-Diabetes		Diabetes		Non-Diabetes				P value	Critical P
	median	IQR	median	IQR	Frequency	Positive/	Frequency	Positive/	OR	CI		Value
Variables (N=23)					(%)	Total		Total
vasoactive drug ,%					93.99	438/466	36.28	238/656	27.47	18.16-41.56	<0.0001	0.00179
intubation ,%					91.85	428/466	37.05	249/672	19.13	13.26-27.62	<0.0001	0.00185
icu_care ,%					94.36	452/479	54.13	400/739	14.19	9.374-21.47	<0.0001	0.00192
dialysis ,%					49.27	236/479	8.93	66/739	9903	7.264-13.50	<0.0001	0.00200
RAASi drugs,%					13.57	65/479	47.77	353/739	0.1717	0.1273-	<0.0001	0.00208
oxygen therapy ,%					100.00	479/479	90.66	660/728	99.46	6.139-1.611	<0.0001	0.00217
blood_transfusion ,%					30.90	148/479	12.45	92/739	3144	2.348-4.211	<0.0001	0.00227
glicocorticoid drug ,%					72.86	349/479	55.07	407/739	2190	1.709-2.807	<0.0001	0.00238
immunosuppressor drug duration (days) n= 116	1247	0.5000-2.644	9.57	5.534-13.62							<0.0001	0.00250
antibiotic drug duration (days)	8317	3.138-16.37	4.37	2.386-8.968							<0.0001	0.00263
RAASi drugs duration	1948	0.5760-5.238	5.93	2.700-11.00							<0.0001	0.00278
antifungal drg ,%					13.15	63/479	6.77	50/739	2087	1.412-3.085	0.0002	0.00294
dialysis duration (days)	6000	2.000-12.00	11	4.000-18.00							0.0011	0.00313
endotraqueal entubation duration (days)	11.00	6.000-18.00	9	5.000-15.00							0.0049	0.00333
Intensive Care Unit stay (days)	10.00	6.000-18.00	9	4.00-16.00							0.0098	0.00357
anticoaguant drug duration (days)	10.25	5.524-18.31	11.39	6.123-19.83							0.0116	0.00385
vasoactive drug duration (days)	7	3.000-12.25	5	2.000-9.000							0.0267	0.00417
antibiotic drug ,%					94.36	452/479	91.07	673/739	1642	1.033-2.610	0.0360	0.00455
antiviral drug duration (days)	1028	0.5000-3.268	2.03	0.5000-3.716							0.0778	0.00500
glicocorticoid drug duration (days)	7047	2.597-13.60	6.80	3.581-14.76							0.2327	0.00556
antiviral drug frquency					30.27	145/479	33.69	249/739	0.8543	0.6670-1.094	0.2336	0.00625
imunossupressor drug ,%					3.13	15/479	4.47	33/739	0.6916	0.3714-1.288	0.2919	0.00714
antifungal drug duration (days)	3006	1.000-6.616	3.91	1.000-11.09							0.3031	0.00833
Hospital stay (days)	11.00	7.000-19.00	12	6.00-20.00							0.3434	0.01000
anticoagulant drug ,%					97.70	468/479	98.38	727/739	0.7023	0.3073-1.605	0.3983	0.01250
tracheostomy ,%					13.38	57/426	11.24	28/249	1219	0.7528-1.975	0.4714	0.01667
antiplatelet drug duration (days)	8080	3.312-13.96	6.96	3.461-13.02							0.6512	0.02500
antiplatelet drug ,%					28.18	135/479	29.50	218/739	0.9660	0.7486-1.246	0.7956	0.05000

## Sheet: Suppl 6-8-Non-DM Group outcomes
Table S6-Clinical data of COVID-19 patients withou diabetes on hospital admission
Data at Admission	Death		Survival		Death		Survival		OR	CI	P	Critical
Variables (N=37)	Median	IQR	Median	IQR	%	Positive/	%	Positive/			value	P value
						Total		Total
Simplified Acute Physiology Score III	71	60-82	56.5	46-66							<0.0001	0.00135
age (years)	66.1	55.1-74.825	53.7	40.1-65.9							<0.0001	0.00139
headache ,%					11.11	69/621	26.14	349/1335	0.3532	0.2673-0.4666	<0.0001	0.00143
muscle_aches ,%					22.42	139/620	37.88	514/1357	0.4740	0.3810-0.5896	<0.0001	0.00157
smell loss ,%					8.2	51/622	19.02	255/1341	0.3804	0.2770-0.5224	<0.0001	0.00152
cancer ,%					24.53	156/636	11.63	146/1255	2469	1.923-3.169	<0.0001	0.00156
taste_loss ,%					8.37	52/621	18.58	248/1335	0.4006	0.2921-0.5493	<0.0001	0.00161
fever ,%					48.25	303/628	63.57	883/1389	0.5343	0.4414-0.6467	<0.0001	0.00167
gastrointestinal complaint ,%					15.57	97/623	26.57	359/1351	0.5096	0.3976-0.6530	<0.0001	0.00172
diastolic blood pressure, mmHg	72	62-81	77	70-84							<0.0001	0.00179
tiredness ,%					20.07	118/588	31.40	374/1191	0.5484	0.4331-0.6945	<0.0001	0.00185
Obesity ,%					15.43	100/648	25.05	366/1461	0.5459	0.4278-0.6967	<0.0001	0.00192
BMI kg/m2	25.28	22.27-28.48	26.67	23.15-31.25							<0.0001	0.00200
male sex ,%					63.27	410/648	53.39	780/1461	1536	1.269-1.859	<0.0001	0.00208
Neurological disease/dementia ,%	119.5	101-134	120	110-136							0.0002	0.00217
oxigen saturation, %	94	90-96	95	92-97							0.0002	0.00227
runny nose ,%					8.75	51/583	14.85	168/1131	0.5495	0.3947-0.7650	0.0003	0.00238
cough ,%					64.49	405/628	71.89	995/1384	0.7100	0.5806-0.8682	0.001	0.00250
respiratory rate, breaths/mn	24	20-28	22	20-27							0.0018	0.00263
hypertension ,%					48.07	311/647	40.73	595/1461	1347	1.118-1.623	0.002	0.00278
odionophagy ,%					4.49	28/623	8.26	109/1319	0.5224	0.3409-0.8005	0.0023	0.00294
symptoms duration (days)	8	5-12	9	6-12							0.003	0.00313
temperature 0C	36.1	36-37	36.2	36-37							0.0039	0.00333
low educational level ,%					69.05	290/420	59.53	253/425	1517	1.142-2.014	0.0041	0.00357
neurological disease/dementia ,%					12.04	68/565	7.54	74/982	1679	1.187-2.375	0.0044	0.00385
RAAS inhibitor drug ,%					29.37	148/504	36.71	344/937	0.7167	0.5675-0.9049	0.0052	0.00417
stroke or confusion ,%					10.77	64/594	6.94	77/1109	1618	1.143-2.292	0.0074	0.00455
heart rate, beats/mm	90	78-103	87	78-99							0.0083	0.00500
smoker current ,%					8.67	56/646	5.77	84/1457	1551	1,091-2.205	0.0178	0.00556
smoker previous ,%					21.95	142/647	17.47	254/1454	1328	1.055-1.672	0.0181	0.00625
stroke ,%					6.17	40/648	4.59	67/1460	1368	0.9140-2.077	0.1553	0.00714
renal failure or dialysis ,%					10.82	70/647	8.90	130/1461	1242	0.9141-1.688	0.191	0.00833
gastrointestinal or liver disease ,%					4.94	32/648	3.84	56/1459	1301	0.8343-2.030	0.2952	0.01000
white ethnicity ,%					62.78	393/626	65.18	906/1390	0.9011	0.7406-1.096	0.3215	0.01250
cardiovascular disease ,%					17.00	110/647	15.68	229/1460	1101	0.8584-1.412	0.4874	0.01667
dyspnea ,%					76.96	491/638	76.55	1064/1390	1023	0.8195-1.278	0.8828	0.02500
chronic lung disease ,%					9.58	62/647	9.72	142/1461	0.9844	0.7192-1.347	0.9856	0.05000
Table S7- Laboratory data of COVID-19 patients without diabetes on-admission
Laboratory Data	Death		Survival		P	Critical P
(N=23)	Median	IQR	Median	IQR	value	value
urea. mg/dL	62.00	39-108	34.00	23-54	<0.0001	0.00217
C-reactive protein, mg/L	170.20	89.45-272.88	93.25	46.75-183.65	<0.0001	0.00227
Albumin, g/dL	2.90	2.5-3.2	3.20	2.8-3.5	<0.0001	0.00238
lactate dehydrogenase , U/L	535.00	396-731	351.50	267-467.25	<0.0001	0.00250
Platelet, 10 9/L	202.00	134-268	234.00	176-306	<0.0001	0.00263
D-dimer ng/mL	3294.50	1323.75-11772	1207.50	685.75-2441	<0.0001	0.00278
sodium, mEq/L	141.00	138-144	139.00	137-142	<0.0001	0.00294
lactate, mmol/L	15.00	2020-11-01	12.00	2016-09-01	<0.0001	0.00312
Glucose levels mg/dL	141.00	112-190	120.00	102-150.75	<0.0001	0.00333
creatinine, mg/dL	1.25	0.83-2.3925	0.87	0.67-1.22	<0.0001	0.00357
potassium, mEq/L	4.30	3.8-4.9	4.10	3.8-4.6	<0.0001	0.00384
magnesium,mg/dL	2.12	1.91-2.4425	2.07	1.87-2.28	<0.0001	0.00417
hemoglobin g/dL	11.90	9.7-13.5	12.40	10.8-13.7	<0.0001	0.00454
troponin, ng/mL	0.03	0.015-0.1	0.01	0.006-0.028	<0.0001	0.00500
leucocytes, 109/L	10.64	7.08-14.66	7.92	5.76-11.11	<0.0001	0.00556
aspartate aminotransferase, U/L	51.00	33-83	38.00	25-58	<0.0001	0.00625
prothrombin time, seconds	13.10	12.2-14.6	12.80	11.9-13.9	<0.0001	0.00714
creatine phosphokinase, U/L	155.00	65.25-560.5	96.00	47-230.25	<0.0001	0.00833
B-type natriuretic peptide, pg/mL	1926.00	398.75-6975.5	355.00	102.5-1719	<0.0001	0.00100
fibrinogen,mg/dL	512.50	360.25-640.5	547.50	420-664	0.035	0.01250
ionic calcium, mg/dL	4.65	4.44-4.8575	4.69	4.5-4.86	0.1412	0.01667
alanine aminotransferase, U/L	34.00	23-57	34.00	21-58	0.3364	0.02500
partial thromboplastin time, seconds	30.10	27.3-34.2	29.90	27.1-32.9	0.478	0.0500
Table S8 Treatment data during hospitalization of COVID-19 patient withou diabetes
Treatment Data	Death		Survival		Death		Survival		OR	CI	P	Critical P
(N=28)	Median	IQR	Median	IQR	Frequency	Positive/	Frequency	Positive/			value	value
					(%)	Total	(%)	Total
vasoactive drug ,%					86.18	530/615	31.37	395/1259	13.64	10.54-17.66	<0.0001	0.00179
intubation ,%					86.48	531/614	33.28	429/1289	12.83	9.901-16.61	<0.0001	0.00185
icu care ,%					88.12	571/648	48.05	702/1461	8018	6.187-10.39	<0.0001	0.00192
dialysis ,%					43.06	279/648	8.69	127/1461	7942	6.251-10.09	<0.0001	0.00200
oxygen therapy ,%					99.38	643/647	84.20	1204/1430	30.17	11.17-81.49	<0.0001	0.00208
RAASi drug ,%					9.10	59/648	28.68	419/1461	0.2491	0.1863-0.3332	<0.0001	0.00217
blood_transfusion ,%					36.11	234/648	12.32	180/1461	4022	3.216-5.031	<0.0001	0.00227
glicocorticoid drug ,%					76.70	497/648	53.97	788/1460	2807	2.277-3.460	<0.0001	0.00238
antibiotic drug ,%					96.91	628/648	89.04	1300/1460	3865	2.404-6.212	<0.0001	0.00250
antibiotic drug duration (days)	9.69	3.36-17.84	4.31	2.13-7.72							<0.0001	0.00263
antifungal drg ,%					13.12	85/648	4.86	71/1460	2954	2.123-4.109	<0.0001	0.00278
endotraqueal entubation duration (days)	12.00	7.0- 18.0	8.00	5.0-12.0							<0.0001	0.00294
Intensive Care Unit stay (days)	12.00	6.0-20.0	8.00	4.0-14.0							<0.0001	0.00313
RAASi drug duration (days)	1.56	0.50-5.11	5.50	2.31-10.27							<0.0001	0.00333
Hospital stay (days)	13.00	7.0-21.0	10.00	6.0-18.0							<0.0001	0.00357
dialysis duration (days)	6.00	2.0-13.0	11.00	4.0-20.0							0.0001	0.00385
immunosuppressor drug duration (days)	2.41	0.50-8.16	7.15	3.92-15.95							0.0028	0.00417
tracheostomy ,%					15.31	81/529	8.88	38/428	1856	1.233-2.792	0.003	0.00455
anticoagulant drug ,%					94.44	612/648	96.37	1408/1461	0.6399	0.4146-0.9876	0.0556	0.00500
vasoactive drug duration (days)	6.00	3.0-12.0	5.00	3.0-9.0							0.0871	0.00556
glicocorticoid drug duration (days)	8.02	2.87-15.60	6.29	3.21-12.89							0.0962	0.00625
anticoaguant drug duration (days)	11.53	5.16-18.91	9.60	5.34-17.91							0.1555	0.00714
antiviral drug duration (days)	1.50	0.50-3.91	2.12	0.50-3.66							0.3691	0.00833
antiplatelet drug duration (days)	5.47	1.95-11.96	6.78	2.31-13.02							0.6561	0.01000
antiplatelet drug ,%					12.81	83/648	13.56	198/1460	0.9363	0.7113-1.233	0.6892	0.01250
antifungal drug duration (days)	4.59	1.72-9.92	5.86	1.00-9.89							0.7494	0.01667
antiviral drug frquency					35.19	228/648	35.82	523/1460	0.9726	0.8014-1.180	0.8162	0.02500
imunossupressor drug ,%					3.09	20/648	3.29	48/1460	0.9368	0.5513-1.592	0.9142	0.05000

## Sheet: Suppl 9-11 DM x non-DM outcomes
Table S9- Clinical data of COVID-19 patients on hospital admission that went to death
Data at Admission	DM Group		Non-DM Group		DM Group		Non-DM Group		OR	CI	P	Critical p
	Median	IQR	median	IQR	Frequency	Positive/	Frequency	Positive/			value	value
Variables (N=37)					(%)	Total	(%)	Total
hypertension ,%					85.59	410/479	48.07	311/647	6420	4.765 - 8.649	<0.0001	0.00135
Cancer ,%					10.92	52/476	24.53	156/636	0.3774	0.2686 - 0.5302	<0.0001	0.00139
age (years)	69.50	61.65-76.6	66.10	55.1-74.825							<0.0001	0.00143
cardiovascular disease ,%					30.46	145/476	17.00	110/647	2139	1.611 - 2.839	<0.0001	0.00157
RAAS inhibitor drug ,%					45.03	172/382	29.37	148/504	1970	1.492 - 2.602	<0.0001	0.00152
renal failure or dialysis ,%					20.88	100/479	10.82	70/647	2175	1.561 - 3.031	<0.0001	0.00156
stroke ,%					13.36	64/479	6.17	40/648	2344	1.549 - 3.548	<0.0001	0.00161
Body mass index , kg/m2	25.77	24.22-30.11	25.28	22.27-28.48							0.000284	0.00167
Obesity ,%					21.29	102/479	15.43	100/648	1483	1.092 - 2.012	0.0112	0.00172
Simplified Acute Physiology Score III	74.00	63-84.25	71.00	60-82							0.0191	0.00179
tiredness ,%					25.88	118/456	20.07	118/588	1391	1.039 - 1.860	0.026	0.00185
low education level ,%						233/305		290/420	1451	1.037 - 2.029	0.0358	0.00192
neuro disease/dementia ,%					7.92	35/442	12.04	68/565	0.6285	0.4095 - 0.9646	0.036	0.00200
male sex ,%					58.25	279/479	63.27	410/648	0.8098	0.6358 - 1.031	0.0871	0.00208
taste loss ,%					6.01	28/466	8.37	52/621	0.6995	0.4345 - 1.126	0.1592	0.00217
symptoms duration (days)	9.00	06.-12	8.00	05.-12							0.1792	0.00227
systolic bp admission	120.00	104-140	119.50	101-134							0.1831	0.00238
dyspnea ,%					79.79	375/470	76.96	491/638	1182	0.8834 - 1.581	0.2705	0.00250
chronic lung disease/asthma ,%					11.69	56/479	9.58	62/647	1249	0.8521 - 1.831	0.2793	0.00263
headache ,%					9.03	42/465	11.11	69/621	0.7943	0.5303 - 1.190	0.3114	0.00278
temperature 0C	36.00	36-36.9	36.10	36-37							0.3358	0.00294
gastrointestinal complaint ,%					17.34	81/467	15.57	97/623	1138	0.8238 - 1.572	0.4565	0.00313
diastolic blood pressure, mmHg	71.00	61-81	72.00	62-81							0.4597	0.00333
white ethnicity ,%					64.90	307/473	62.78	393/ 626	1096	0.8549 - 1.406	0.4682	0.00357
gastrointestinal/liver disease ,%					3.97	19/479	4.94	32/648	0.7951	0.4450 - 1.421	0.4716	0.00385
heart rate, beats/mm	90.00	76-102	90.00	78-103							0.5243	0.00417
fever ,%					46.25	216/467	48.25	303/628	0.9230	0.7261 - 1.173	0.5407	0.00455
cough ,%					66.24	308/465	64.49	405/628	1080	0.8393 - 1.390	0.549	0.00500
oxigen saturation, %	94.00	90-96	94.00	90-96							0.5908	0.00556
respiratory rate, breaths/min	24.00	20-28	24.00	20-28							0.6268	0.00625
smell loss ,%					7.51	35/466	8.20	51/622	0.9092	0.5808 - 1.423	0.7339	0.00714
runny nose ,%					7.96	36/452	8.75	51/583	0.9027	0.5781 - 1.410	0.735	0.00833
smoker current ,%					7.93	38/479	8.67	56/646	0.9078	0.5905 - 1.396	0.7439	0.01000
muscle aches ,%					21.72	101/465	22.42	139/620	0.9602	0.7183 - 1.284	0.7837	0.01250
smoker ,%					22.01	105/477	21.95	142/647	1004	0.7544 - 1.336	0.9792	0.01667
odionophagy ,%					4.29	20/466	4.49	28/623	0.9529	0.5298 - 1.714	1	0.02500
stroke/new confusion ,%					10.70	49/458	10.77	64/594	0.9921	0.6691 - 1.471	1	0.05000
Table S10- Laboratory data of COVID-19 patients that went to death on-admission
Laboratory Data	DM Group		No-DM Group		P value	Critical P
Variables (N=23)	median	IQR	median	IQR		value
Glucose mg/dL	227.00	157-321.5	141.00	112-190	<0.0001	0.00217
urea, mg/dL	81.00	53.25-128	62.00	39-108	<0.0001	0.00227
creatinine, mg/dL	1.68	1.06-3.07	1.25	0.83-2.39	<0.0001	0.00238
troponin, ng/mL (<0,014)	0.05	0.02-012	0.03	0.015-0.1	0.0003	0.00250
potassium, mEq/L	4.50	4-5.1	4.30	3.8-4.9	0.0004	0.00263
creatine phosphokinase, U/L	279.00	99.75-771.75	155.00	65.25-560.5	0.0009	0.00278
sodium, mEq/L	140.00	136-143	141.00	138-144	0.0022	0.00294
D-dimer ng/mL	2309.50	1189.75-7153.00	3294.50	1323.75-11772	0.0484	0.00312
Platelet, 10 9/L	208.50	150-279.25	202.00	134-268	0.0553	0.00333
aspartate aminotransferase, U/L	45.00	29-73	51.00	33-83	0.0596	0.00357
fibrinogen,mg/dL	534.50	424-664	512.50	360.25-640.5	0.1101	0.00384
ionic calcium, mg/dL	4.62	4.4-4.83	4.65	4.44-4.86	0.1233	0.00417
B-type natriuretic peptide, pg/mL	2207.50	711.75-7402.25	1926.00	398.75-6975.5	0.1318	0.00454
C-reactive protein, mg/L	176.20	101.35-286.88	170.20	89.45-272.88	0.181	0.00500
alanine aminotransferase, U/L	32.00	22-54	34.00	23-57	0.2617	0.00556
lactate dehydrogenase , U/L	523.00	407-670	535.00	396-731	0.2822	0.00625
partial thromboplastin time, seconds	30.35	27.78-34.43	30.10	27.3-34.2	0.2916	0.00714
prothrombin time, seconds	13.00	12.2-14.325	13.10	12.2-14.6	0.3217	0.00833
hemoglobin g/dL	11.90	10.1-13.3	11.90	9.7-13.5	0.5067	0.00100
leucocytes, 109/L	10.31	6.86-14.5	10.64	7.08-14.66	0.5098	0.01250
lactate, mmol/L	15.00	12.-20	15.00	11.-20	0.557	0.01667
magnesium,mg/dL	2.13	1.91-2.44	2.12	1.91-2.44	0.7714	0.02500
Albumin, g/dL	2.80	2.5-3.2	2.90	2.5-3.2	0.8058	0.0500
Table S11-Treatment data during hospitalization of COVID-19 patients that went to death
Treatment Data	DM Group		Non-DM Group		DM Group		Non-DM Group				P	Critical P
(N=28)	Median	IQR	median	IQR	Frequency	Positive/	Frequency	Positive/	OR	CI	value	value
					(%)	Total	(%)	Total
antiplatelet drug ,%					28.18	135/479	12.81	83/648	2,671	1.970 - 3.623	<0.0001	0.00179
vasoactive drug ,%					93.99	438/466	86.18	530/615	2509	1.607 - 3.917	<0.0001	0.00185
icu care ,%					94.36	452/479	88.12	571/648	2258	1.432 - 3.560	<0.0001	0.00192
intubation ,%					91.84	428/466	86.48	531/614	1761	1.175 - 2.638	0.006	0.00200
anticoagulant drug ,%					97.7	468/479	94.44	612/648	2503	1.260 - 4.970	0.007	0.00208
RAASi drug ,%					13.57	65/479	9.1	59/648	1567	1.078 - 2.279	0.021	0.00217
antibiotic drug ,%					94.36	452/479	96.91	628/648	0.5331	0.2953 - 0.9626	0.034	0.00227
dialysis ,%					49.27	236/479	43.06	279/648	1284	1.013 - 1.628	0.038	0.00238
blood_transfusion ,%					30.9	148/479	36.11	234/648	0.7911	0.6151 - 1.017	0.068	0.00250
antiviral drug ,%					30.27	145/479	35.18	228/648	0.7997	0.6209 - 1.030	0.083	0.00263
antifungal drug duration (days)	3.01	1.-6.33	4.59	1.72-9.72							0.095	0.00278
Intensive Care Unit stay (days)	10	6.-18	12	6.-20							0.106	0.00294
glicocorticoid drug duration (days)	7.05	2.61-13.53	8.02	2.87-15.60							0.127	0.00313
oxygen therapy ,%					100	479/479	99.38	643/647	6706	0.3599 - 124.9	0.141	0.00333
glicocorticoid drug ,%					72.86	349/479	76.7	497/648	0.8156	0.6217 - 1.070	0.144	0.00357
antiviral drug duration (days)	1.03	0.50-3.23	1.5	0.50-3.91							0.161	0.00385
antiplatelet drug duration (days)	8.08	3.38-13.93	5.47	1.95-11.96							0.162	0.00417
Hospital stay (days)	11	7.-19	13	7.-21							0.229	0.00455
antibiotic drug duration (days)	8.32	3.14-16.15	9.69	3.36-17.84							0.237	0.00500
endotraqueal entubation duration (days)	11	6.-18	12	7.-18							0.383	0.00556
tracheostomy ,%					13.38	57/426	15.31	81/529	0.8544	0.5926 - 1.232	0.407	0.00625
dialysis duration (days)	6	2.-12	6	2.-13							0.410	0.00714
anticoaguant drug duration (days)	10.25	5.57-18.29	11.53	6.16-18.91							0.447	0.00833
immunosuppressor drug duration (days)	1.25	0.75-2.59	2.41	0.50-8.16							0.697	0.01000
vasoactive drug duration (days)	7	3.-12	6	3.-12							0.759	0.01250
RAASi drugs duration	1.95	0.61-5.09	1.56	0.5-5.11							0.858	0.01667
antifungal drug ,%					13.15	63/479	13.12	85/648	1003	0.7071 - 1.423	1000	0.02500
immunossuppressordrug ,%					3.13	15/479	3.09	20/648	1015	0.5141 - 2.004	1000	0.05000

## Sheet: Suppl 12-14 Age, BMI, glycemia
Table S12- Frequency of according to age
Age	Diabetes	Death/Total	Non-Diabetes	Death/Total	OR	CI	P value
years	Group %		Group %
<40	12.33	9/73	10.92	44/403	1147	0.5339 - 2.466	0.6885
40-49	19.13	22/115	18.84	62/329	1019	0.5932 - 1.749	1.0
50-59	26.11	59/226	27.81	114/410	0.9173	0.6354 - 1.324	0.7097
60-69	42.55	160/376	38.99	177/454	1159	0.8777 - 1.531	0.3204
70-79	50.53	143/283	46.04	151/328	1197	0.8707 - 1.647	0.2914
80-89	60.31	79/131	52.32	79/151	1385	0.8620- 2.224	0.1877
90-99	50.00	7/14	61.76	21/34	0.619	0.1764 - 2.173	0.5282
Table S13 Frequency of death according to body mass index
Body mass	Diabetes	Non-Diabetes	OR	CI	P value	Critical
Index- kg/m2	Group %	Group %				P value
<19	36.59	35.24	1060	0.5002 -2.248	1	0.025
20-24	42.42	37.33	1237	0.9149 -1.672	0.1886	0.0125
25-29	47.31	34.29	1721	1.306 - 2.268	<0.0001	0.00714286
30-34	34.83	24.32	1663	1.076 - 2.569	0.0264	0.00833333
35-39	25.00	27.08	0.8974	0.4558 - 1.767	0.8634	0.0166667
40-45	20.93	22.22	0.9265	0.3492 - 2.458	1	0.05
>45	33.33	16.67	2500	0.8756 - 7.138	0.1105	0.01
Table S14- Frquency of death according to glucose levels
Glcose levels	Diabetes	Non-Diabetes
mg/dL	Group %	Group %
<100	34.55	26.38
100-140	38.58	32.43
141-200	46.71	41.53
>200	50.96	58.02
<=126	36.88	28.67
>126	49.04	45.36

## Sheet: Suppl 15-19
Table S15-Multivariate correlations among standard variables obtained at patient admission
	temperature	heart	respiratory	systolic pressure	diastolic pressure	O2 saturation
		rate	rate	pressure	pressure
temperature		0.2065	0.1424	0.0671	0.0648	-0.0715
heart rate	<0.0001**		0.1771	0.0054	0.0978	-0.0448
respiratory_rate	<0.0001**	<0.0001**		0.0933	0.1021	-0.1347
systolic blood pressure	<0.0001**	<0.0001**	<0.0001**		0.6494	-0.043
diastolic blood pressure	0.0002**	0.7798	<0.0001**	<0.0001**		-0.0353
O2 saturation	<0.0001**	0.0094	<0.0001**	0.0204	0.0571
Correlations are above the diagonal and uncorrected p-values are below the diagonal. These p values were
from pairwise correlations and significant p values corrected for multiple comparisons are those bellow
0.0033 for alpha = 0.05 (indicated by *) and those bellow 0.00067 for alpha =0,01 (indicated by **)
Table S16- First two principal components from the inflammation related variables obtained at patient
admission.
Principal component		PC1	PC2
Admission data (Adm)	PC Eigenvalue	17498	13069
	Percent of variation	291627	217815
	Cumulative Percent	291627	509441
	Eigenvectors
	temperature	0.2437	0.47977
	heart_rate	0.23205	0.51741
	respiratory_rate	0.29152	0.44153
	systolic_bp	0.61565	-0.35551
	diastolic_bp	0.63156	-0.30499
	O2 saturation	-0.15456	-0.29623
Clotting factors (COAG)	PC Eigenvalue	14938	11038
	Percent of variation	373446	275943
	Cumulative Percent	373446	649388
	Eigenvectors
	D dimer	0.21619	-0.68326
	PT	0.66964	0.22027
	PTT	0.66474	0.24615
	fibrinogen	-0.25095	0.65119
Inflammatory Factors)	PC Eigenvalue	23807	11906
(INFLA	Percentof variation	340097	170081
	Cumulative Percent	340097	510178
	Eigenvectors
	AST	0.55644	-0.35277
	ALT	0.56037	-0.35682
	troponin	0.18624	0.35042
	LDH	0.48457	0.31399
	CPK	0.2667	0.17737
	leukocytes	0.10419	0.47225
	RCP	0.15774	0.52189
Renal function (RENAL)	PC Eigenvalue	23197	11976
	Percentof variation	386618	199601
	Cumulative Percent	386618	586219
	Eigenvectors
	Sodium	0.09192	0.79516
	Potassium	0.43465	-0.23764
	Calcium	-0.12598	0.27751
	Magnesium	0.39215	0.42205
	Urea	0.58268	0.04415
	Creatinine	0.54172	-0.23272
Table S17-Multivariate correlations among inflammation related variables obtained at patient admission.
	AST	ALT	troponin	LDH	cpk	leukocytes
AST	10000	0.8601	0.1003	0.4387	0.1656	0.0111
ALT	<0.0001**	10000	0.1035	0.4426	0.2043	0.0097
troponin	<0.0001**	<0.0001**	10000	0.2082	0.0977	0.017
LDH	<0.0001**	<0.0001**	<0.0001**	10000	0.2685	0.2495
cpk	<0.0001**	<0.0001**	<0.0001**	<0.0001**	10000	0.02
leukocytes	0.2798	0.2798	0.181	<0.0001**	0.2693	10000
CRP	0.2693	0.2693	<0.0001**	<0.0001**	<0.0001**	0.2693
Correlations are above the diagonal and uncorrected p-values are below the diagonal
These p values were from pairwise correlations and significant p values corrected for multiple comparisons
are those bellow 0.0024 for alpha = 0.05 (indicated by *) and that bellow 0.00047 are significant for
alpha =0.01 (indicated by **)
Table S18 Multivariate correlations among coagulation related variables obtained at patient admission
	D dimer	PT	TTP	fibrinogen
D dimer		0.0621	0.0429	-0.1461
PT	0.0362		0.4507	-0.0702
TTP	0.8463	<.0001**		-0.0682
fibrinogen	0.0001**	0.043	0.065
Correlations are above the diagonal and uncorrected p-values are below the diagonal.
These p values were from pairwise correlations and significant p values corrected for multiple comparisons
are those bellow 0.0083 for alpha = 0.05 (indicated by *) and that bellow 0.0017 are significant for
alpha =0.01 (indicated by **).
Table S19 Multivariate correlations among variables related to renal function obtained at patient
admission.
	Sodium	Potassium	Calcium	Magnesium	Urea	Creatinine
Sodium		-0.1273	0.04	0.244	0.1688	-0.0229
Potassium	<0.0001**		0.0315	0.2951	0.4225	0.4197
Calcium	0.0563	0.1368		-0.0241	-0.1159	-0.1969
Magnesium	<0.0001**	<0.0001**	0.2607		0.4158	0.2243
Urea	<0.0001**	<0.0001**	<0.0001**	<0.0001**		0.7239
Creatinine	0.719	<0.0001**	<0.0001**	<0.0001**	<0.0001**
Correlations are above the diagonal and uncorrected p-values are below the diagonal.
These p values were from pairwise correlations and significant p values corrected for multiple comparisons
are those bellow 0.00067 for alpha = 0.01 (indicated by **).

## Sheet: Suppl Fig 1
Figure S1. Receiver Operator Characteristic (ROC) curves on the outcome death/release of the laboratory data obtained at patient at admission Adm PC 1 (A) and Adm PC2 (B)
for inflammatory factors , INFLA PC 1 (C) and INFLA PC2 (D), for clotting factors COAG PC 1 (E) and COAG PC2 (F), for RENAL factors , RENAL PC 1 (E) and RENAL PC2 (F) and for Simplified Acute Physiology Score III (SAPS3) (I)
